# Supplementary material for: Divergent alternative mating tactics in convergent male reproductive morphs
Source: Behav Ecol. 2025 Aug 7;36(5):araf086. doi: 10.1093/beheco/araf086 (PMC12449065; doi:10.1093/beheco/araf086)
Supplement: araf086_Supplementary_Data [file araf086_supplementary_data.zip]

Archive with 5 entries (5 files):
- S4_Song Model D.mp3
- Supplementary Table 1.docx
- S1_Song Model A.mp3
- S2_Song Model B.mp3
- S3_Song Model C.mp3
